# Supplementary material for: Fresh pork microbiota is temporally dynamic and compositionally diverse across meat, contact surfaces, and processing lines in a pork processing facility
Source: Appl Environ Microbiol. 2025 Apr 3;91(4):e00044-25. doi: 10.1128/aem.00044-25 (PMC12016530; doi:10.1128/aem.00044-25)
Supplement: Data Set S1 — MaAsLin2 differential abundance of meat samples. [file aem.00044-25-s0001.csv]

Dataset S1: Significant differences in abundance (qval < 0.05) between meat samples from either the BJ or BBT processing lines from ASVs combined at the genus level.
	The reference processing line (BBT) is designated in the reference column.
	The model coefficient is designated in the coef column. A positive coef value would be significantly greater abundance in the BBT from the BJ. A negative coef value would be significantly greater abundance in the BJ from the BBT.
	The number of samples analyzed is in the N column. The N.not.0 column depicts the number of samples where this genus was observed.
	Genus	reference	coef	stderr	N	N.not.0	qval
	Enterobacter	BBT	3.86102709	0.437902602	188	123	1.67E-14
	Brachybacterium	BBT	3.347456974	0.259366781	188	123	9.60E-26
	Actinobacillus	BBT	3.285083974	0.313516809	188	174	6.16E-19
	Aeromonas	BBT	3.225369125	0.18878524	188	188	1.32E-37
	Gemella	BBT	3.191172168	0.270074915	188	93	9.85E-23
	Kurthia	BBT	3.170246474	0.328011509	188	142	8.87E-17
	Veillonella	BBT	3.041518204	0.297788893	188	131	3.08E-18
	Lactococcus	BBT	2.697048613	0.289315217	188	170	7.36E-16
	Dermacoccus	BBT	2.548027052	0.304491113	188	131	2.52E-13
	Micrococcus	BBT	2.528183777	0.25169	188	153	8.79E-18
	Alloprevotella	BBT	2.522539294	0.365096321	188	151	9.60E-10
	Enhydrobacter	BBT	2.364097377	0.212380893	188	188	9.20E-21
	Tepidiphilus	BBT	2.358937728	0.313641322	188	61	3.33E-11
	Vagococcus	BBT	1.871418012	0.481313651	188	133	0.000566777
	Escherichia-Shigella	BBT	1.823697653	0.312271532	188	175	2.11E-07
	Enterococcus	BBT	1.735757142	0.265802955	188	183	7.18E-09
	Endobacter	BBT	1.70394145	0.318043708	188	53	1.72E-06
	Johnsonella	BBT	1.502036884	0.30394201	188	67	1.04E-05
	Peptostreptococcus	BBT	1.488048724	0.322125486	188	183	3.93E-05
	Klebsiella	BBT	1.450211792	0.32033126	188	98	5.70E-05
	Staphylococcus	BBT	1.331945573	0.243119664	188	183	1.07E-06
	Ureibacillus	BBT	1.321252996	0.307033279	188	151	0.000131548
	Prevotella	BBT	1.284827263	0.330769792	188	156	0.000570016
	Citrobacter	BBT	1.207179739	0.370420227	188	158	0.004247324
	Fulvimonas	BBT	1.20699614	0.200561002	188	31	9.22E-08
	Myroides	BBT	1.177028554	0.323878823	188	91	0.001305945
	Providencia	BBT	1.147352894	0.26660656	188	83	0.000131548
	Vitreoscilla	BBT	1.14734385	0.313008872	188	148	0.001175242
	Porphyromonas	BBT	1.125339354	0.437811584	188	182	0.026771505
	Tepidimicrobium	BBT	1.116313166	0.315752457	188	140	0.001832309
	Leptotrichia	BBT	1.09446199	0.240135838	188	52	5.06E-05
	Anoxybacillus	BBT	1.089445778	0.296675858	188	177	0.001156298
	Fusobacterium	BBT	1.065058206	0.322074039	188	188	0.003668096
	Exiguobacterium	BBT	1.05834227	0.313354904	188	104	0.002948442
	Paraclostridium	BBT	1.008000492	0.186072046	188	36	1.36E-06
	Prevotella_7	BBT	0.961857017	0.39451736	188	99	0.036489262
	Meiothermus	BBT	0.951831764	0.328068973	188	84	0.012047981
	Mannheimia	BBT	0.873882142	0.211777447	188	58	0.000245647
	Deinococcus	BBT	0.873289182	0.30648549	188	164	0.013507618
	Moraxella	BBT	0.859921114	0.244380782	188	185	0.001928415
	Paracoccus	BBT	0.837189685	0.304636084	188	161	0.01719395
	Wohlfahrtiimonas	BBT	0.807738393	0.187691448	188	24	0.000131548
	Chryseobacterium	BBT	0.787899391	0.250787405	188	187	0.006034599
	Turicella	BBT	0.775649433	0.196034475	188	48	0.00046003
	Vulcaniibacterium	BBT	0.708035046	0.243630888	188	77	0.011945536
	Conchiformibius	BBT	0.68312561	0.251507786	188	47	0.018574839
	Pseudoxanthomonas	BBT	0.653642309	0.268837829	188	75	0.036777569
	Globicatella	BBT	0.604941625	0.224478066	188	41	0.019642999
	Proteiniphilum	BBT	0.570770192	0.24348043	188	43	0.045153334
	Alysiella	BBT	0.463957422	0.140937934	188	19	0.003830256
	Pasteurella	BBT	0.451057538	0.180317513	188	26	0.031053553
	Microvirga	BBT	0.439853038	0.152400244	188	20	0.012383038
	SN8	BBT	0.430207672	0.155199418	188	28	0.016322063
	Tabrizicola	BBT	0.427063211	0.142529247	188	27	0.009215736
	Lysinibacillus	BBT	0.411209417	0.160691482	188	30	0.027359967
	Ellin6055	BBT	0.410663829	0.135634767	188	19	0.008404994
	[Eubacterium] brachy group	BBT	0.390396169	0.166989225	188	36	0.045569606
	Dyella	BBT	-0.25715555	0.099044605	188	188	0.025028221
	Burkholderia-Caballeronia-Paraburkholderia	BBT	-0.265381371	0.09532212	188	188	0.015929575
	Allorhizobium-Neorhizobium-Pararhizobium-Rhizobium	BBT	-0.275067673	0.094936228	188	188	0.012071391
	Luteibacter	BBT	-0.304580619	0.114251365	188	186	0.021115951
	Antricoccus	BBT	-0.323466198	0.135501138	188	21	0.040743612
	Bradyrhizobium	BBT	-0.333227768	0.136912858	188	187	0.036715637
	Azospira	BBT	-0.356049362	0.139149705	188	20	0.027359967
	Cellulosilyticum	BBT	-0.378350546	0.117957695	188	21	0.004952173
	Mitsuokella	BBT	-0.390963122	0.157974856	188	30	0.033215126
	Silvimonas	BBT	-0.394038405	0.142792809	188	187	0.016834173
	Acidaminococcus	BBT	-0.402883878	0.152051453	188	37	0.021996811
	Faecalibacterium	BBT	-0.403078854	0.14360555	188	25	0.015068343
	Latilactobacillus	BBT	-0.40729443	0.174284767	188	29	0.045569606
	Labilithrix	BBT	-0.41126455	0.171330438	188	179	0.039538253
	Dialister	BBT	-0.415197683	0.147112825	188	19	0.014561717
	Holdemanella	BBT	-0.422371715	0.177190501	188	28	0.040916301
	Dorea	BBT	-0.446384683	0.162530187	188	23	0.01719395
	Zymophilus	BBT	-0.465840027	0.182715334	188	21	0.027920718
	Sphingomonas	BBT	-0.48311132	0.169089426	188	184	0.013275055
	Xenophilus	BBT	-0.485379346	0.118897916	188	19	0.000289785
	Acetobacteroides	BBT	-0.48583117	0.124509445	188	23	0.000542453
	Agathobacter	BBT	-0.498344232	0.181028163	188	41	0.017068258
	Dechlorobacter	BBT	-0.509945127	0.140397829	188	25	0.001305945
	Roseburia	BBT	-0.511424637	0.158939303	188	33	0.00483577
	Blastocatella	BBT	-0.5190559	0.199813777	188	39	0.025028221
	Acinetobacter	BBT	-0.519271679	0.169935548	188	188	0.007846086
	Gemmobacter	BBT	-0.54417948	0.141326883	188	38	0.000631626
	UCG-004	BBT	-0.556895496	0.161073197	188	20	0.002337783
	Chitinophaga	BBT	-0.564153696	0.232687873	188	171	0.037270573
	Dongia	BBT	-0.568686642	0.187670729	188	182	0.008393037
	Lachnospiraceae UCG-007	BBT	-0.569394768	0.183487534	188	26	0.006787557
	Oribacterium	BBT	-0.571626684	0.152666496	188	27	0.000908962
	Lachnospiraceae ND3007 group	BBT	-0.576723334	0.146054988	188	26	0.000467375
	Aquaspirillum	BBT	-0.577844892	0.190283935	188	40	0.008276334
	Lachnospiraceae NK4A136 group	BBT	-0.598019931	0.154383046	188	36	0.000588656
	Anaerocella	BBT	-0.599833029	0.207083178	188	38	0.012071391
	Williamsia	BBT	-0.600864847	0.18739767	188	34	0.004952173
	Nakamurella	BBT	-0.631448687	0.186530203	188	31	0.002891674
	Mobiluncus	BBT	-0.632440805	0.184553846	188	34	0.002560928
	Luteolibacter	BBT	-0.640896958	0.252810812	188	168	0.028757286
	Candidatus Accumulibacter	BBT	-0.642300351	0.144424914	188	34	7.81E-05
	Lachnospiraceae AC2044 group	BBT	-0.650032392	0.175397961	188	42	0.001030132
	Acaricomes	BBT	-0.658275755	0.127990308	188	23	4.54E-06
	dgA-11 gut group	BBT	-0.660323058	0.234609783	188	54	0.01481378
	Oscillospira	BBT	-0.671422093	0.201755433	188	32	0.003440848
	Propionivibrio	BBT	-0.686420903	0.178124987	188	32	0.000629627
	[Ruminococcus] gauvreauii group	BBT	-0.69451445	0.161595224	188	29	0.000133107
	Psychrobacter	BBT	-0.710083786	0.25483825	188	188	0.0159164
	Zoogloea	BBT	-0.721854229	0.150314713	188	22	1.90E-05
	Acidaminobacter	BBT	-0.727872542	0.165109241	188	27	8.98E-05
	Cyanobium PCC-6307	BBT	-0.728887499	0.254233967	188	164	0.01296416
	Sphaerochaeta	BBT	-0.733131653	0.190879677	188	41	0.000649679
	Paucibacter	BBT	-0.745657595	0.278913001	188	43	0.020777546
	Limnohabitans	BBT	-0.764498613	0.280465805	188	79	0.018160003
	Mycobacterium	BBT	-0.766989963	0.194281441	188	183	0.000467375
	Succinispira	BBT	-0.767325085	0.241265525	188	42	0.005355811
	Bifidobacterium	BBT	-0.785109164	0.223947769	188	52	0.002003527
	Budvicia	BBT	-0.819138416	0.191432364	188	41	0.000142316
	Desulfovibrio	BBT	-0.846809901	0.284273737	188	128	0.009669439
	Family XIII AD3011 group	BBT	-0.848601116	0.250007152	188	50	0.002823455
	Sulfurospirillum	BBT	-0.857112361	0.218732884	188	47	0.000513691
	Bernardetia	BBT	-0.860036454	0.171027088	188	27	7.19E-06
	Sanguibacter-Flavimobilis	BBT	-0.864841905	0.203853768	188	38	0.000161826
	HT002	BBT	-0.876347398	0.337041217	188	108	0.025028221
	XBB1006	BBT	-0.880248731	0.171944896	188	39	4.93E-06
	Reyranella	BBT	-0.884950734	0.31807865	188	91	0.015929575
	Megasphaera	BBT	-0.89667363	0.35411089	188	89	0.028838793
	Algoriella	BBT	-0.905200594	0.176206263	188	25	4.61E-06
	Legionella	BBT	-0.910638887	0.316142163	188	83	0.012521867
	Dechloromonas	BBT	-0.9288688	0.170545133	188	34	1.20E-06
	Caproiciproducens	BBT	-0.929074488	0.19515239	188	32	2.20E-05
	Cytophaga	BBT	-0.930241464	0.35709908	188	126	0.024826512
	Treponema	BBT	-0.930515792	0.371643814	188	132	0.031015574
	Subdoligranulum	BBT	-0.930647009	0.27061156	188	51	0.002473305
	Intestinibacter	BBT	-0.948556303	0.175786916	188	46	1.48E-06
	Pseudomonas	BBT	-0.958555109	0.195296974	188	188	1.20E-05
	Marvinbryantia	BBT	-0.96610128	0.229138324	188	54	0.000176411
	Aquabacterium	BBT	-0.967280663	0.176645627	188	39	1.07E-06
	Variovorax	BBT	-0.979304557	0.257333921	188	110	0.000729427
	Dietzia	BBT	-0.992943355	0.26793329	188	75	0.001030132
	Succinivibrio	BBT	-0.993453822	0.22384319	188	43	8.02E-05
	Glaciibacter	BBT	-1.009475026	0.290642032	188	28	0.00222867
	Campylobacter	BBT	-1.028117445	0.347061492	188	132	0.010113254
	Lysobacter	BBT	-1.032045419	0.238432765	188	56	0.000123824
	Luteococcus	BBT	-1.041918991	0.257098865	188	171	0.000322689
	UCG-008	BBT	-1.044188765	0.252747078	188	55	0.0002432
	Lachnospiraceae XPB1014 group	BBT	-1.058993609	0.270214726	188	67	0.000513691
	Frisingicoccus	BBT	-1.081044127	0.227210727	188	65	2.20E-05
	Actinomyces	BBT	-1.094470895	0.429665952	188	156	0.02795113
	Monoglobus	BBT	-1.105101974	0.237502407	188	42	3.44E-05
	Corynebacterium	BBT	-1.127608014	0.252080722	188	184	7.08E-05
	Parabacteroides	BBT	-1.133905142	0.265616039	188	54	0.000146756
	Pedobacter	BBT	-1.137968484	0.33880503	188	121	0.003120363
	Bosea	BBT	-1.144678373	0.239271023	188	65	2.03E-05
	Cloacibacillus	BBT	-1.145846346	0.28887402	188	69	0.000446921
	Lactobacillus	BBT	-1.15563615	0.301905982	188	174	0.00067662
	Facklamia	BBT	-1.167475453	0.279880392	188	70	0.00020931
	Peredibacter	BBT	-1.196651938	0.21659983	188	53	8.89E-07
	Prevotellaceae UCG-001	BBT	-1.198863665	0.230965667	188	57	3.75E-06
	Lelliottia	BBT	-1.23426582	0.363438083	188	163	0.002823455
	Buttiauxella	BBT	-1.238205573	0.205904381	188	40	9.22E-08
	Pseudorhodobacter	BBT	-1.259156875	0.188634648	188	55	3.34E-09
	Knoellia	BBT	-1.283042097	0.296796268	188	69	0.000125276
	Hafnia-Obesumbacterium	BBT	-1.312165358	0.274866431	188	145	2.10E-05
	Propionimicrobium	BBT	-1.325465183	0.208125798	188	39	1.63E-08
	Coprococcus	BBT	-1.357333298	0.231568801	188	73	1.93E-07
	Stenotrophomonas	BBT	-1.366810389	0.264558221	188	173	4.14E-06
	Collinsella	BBT	-1.410378128	0.281969484	188	56	8.02E-06
	UCG-002	BBT	-1.41427776	0.251556054	188	76	5.70E-07
	Peptococcus	BBT	-1.441632656	0.341621727	188	112	0.000175506
	Prevotella_9	BBT	-1.448038037	0.284930434	188	68	5.78E-06
	Blautia	BBT	-1.509767945	0.270369979	188	67	6.76E-07
	Rheinheimera	BBT	-1.528304968	0.246897002	188	86	4.01E-08
	Brochothrix	BBT	-1.563940129	0.277298034	188	74	5.32E-07
	Pelosinus	BBT	-1.605583127	0.207106998	188	55	9.39E-12
	Actinobaculum	BBT	-1.63994421	0.274284823	188	47	1.08E-07
	Anaerovibrio	BBT	-1.673618514	0.30443065	188	69	9.97E-07
	Pseudarcobacter	BBT	-1.676475961	0.288053632	188	175	2.28E-07
	Ruminococcus	BBT	-1.693057731	0.296894553	188	80	4.04E-07
	Serratia	BBT	-1.713012193	0.337611257	188	164	5.92E-06
	NK4A214 group	BBT	-1.722878297	0.316197879	188	98	1.20E-06
	Brevundimonas	BBT	-1.72450464	0.275622983	188	167	2.89E-08
	Macellibacteroides	BBT	-1.726688821	0.223646098	188	53	1.10E-11
	Phascolarctobacterium	BBT	-1.779773116	0.292310341	188	101	6.67E-08
	Prevotellaceae NK3B31 group	BBT	-1.817499273	0.338251547	188	99	1.62E-06
	Gallicola	BBT	-1.877234189	0.31197474	188	87	9.22E-08
	Bacteriovorax	BBT	-1.99214186	0.279298184	188	87	2.87E-10
	Rikenellaceae RC9 gut group	BBT	-2.003599415	0.297437772	188	95	2.45E-09
	Christensenellaceae R-7 group	BBT	-2.020554603	0.290012653	188	135	7.13E-10
	Rhodoferax	BBT	-2.046446548	0.359655314	188	94	4.22E-07
	UCG-005	BBT	-2.070053301	0.321425118	188	127	1.14E-08
	Turicibacter	BBT	-2.134111664	0.292921713	188	164	1.27E-10
	Terrisporobacter	BBT	-2.142353591	0.297980681	188	169	2.14E-10
	Microbacterium	BBT	-2.168987627	0.21029131	188	176	1.70E-18
	Romboutsia	BBT	-2.20713587	0.269260654	188	141	6.92E-13
	Finegoldia	BBT	-2.280962578	0.257633132	188	59	1.39E-14
	Ezakiella	BBT	-2.330355023	0.27818708	188	58	2.49E-13
	Murdochiella	BBT	-2.440433023	0.308356479	188	70	3.70E-12
	Carnobacterium	BBT	-2.568369685	0.338198454	188	150	2.24E-11
	Alkanindiges	BBT	-2.70283814	0.288561492	188	109	5.81E-16
	Arcobacter	BBT	-2.82951303	0.282292633	188	135	9.53E-18
	Acidovorax	BBT	-2.858258049	0.217243995	188	136	2.07E-26
	Fastidiosipila	BBT	-3.116323293	0.320571018	188	85	6.50E-17
	Rivicola	BBT	-3.207481716	0.230833367	188	74	1.64E-28
	Propionispira	BBT	-3.363300314	0.309095664	188	129	4.53E-20
	Rhodococcus	BBT	-3.436069351	0.277818952	188	145	2.86E-24
	Yersinia	BBT	-3.468407822	0.274220218	188	160	4.81E-25
	Janthinobacterium	BBT	-3.670657223	0.304659636	188	154	2.25E-23
	Dolosicoccus	BBT	-5.064307538	0.340195833	188	143	2.48E-31
	Ignavigranum	BBT	-5.233817109	0.292048978	188	143	1.03E-39
