# Supplementary material for: Fresh pork microbiota is temporally dynamic and compositionally diverse across meat, contact surfaces, and processing lines in a pork processing facility
Source: Appl Environ Microbiol. 2025 Apr 3;91(4):e00044-25. doi: 10.1128/aem.00044-25 (PMC12016530; doi:10.1128/aem.00044-25)
Supplement: Data Set S2 — MaAsLin2 differential abundance of contact surface samples. [file aem.00044-25-s0002.csv]

Dataset S2: Significant differences in abundance (qval < 0.05) between contact surface samples from either the BJ or BBT processing lines from ASVs combined at the genus level.
	The reference processing line (BBT) is designated in the reference column.
	The model coefficient is designated in the coef column. A positive coef value would be significantly greater abundance in the BBT from the BJ. A negative coef value would be significantly greater abundance in the BJ from the BBT.
	The number of samples analyzed is in the N column. The N.not.0 column depicts the number of samples where this genus was observed.
	Genus	reference	coef	stderr	N	N.not.0	qval
	Actinobacillus	BBT	4.646667501	0.290368343	189	144	1.00E-34
	Pseudochrobactrum	BBT	3.549114548	0.399237855	189	158	1.20E-14
	Citrobacter	BBT	3.489082834	0.355673272	189	170	4.13E-17
	Vitreoscilla	BBT	3.246589239	0.30328588	189	133	1.40E-19
	Alloprevotella	BBT	3.081866139	0.299029231	189	119	1.69E-18
	Cetobacterium	BBT	3.046163677	0.446144626	189	148	1.23E-09
	Brachybacterium	BBT	2.939646399	0.325823838	189	101	5.49E-15
	Veillonella	BBT	2.884154918	0.294383181	189	98	4.18E-17
	Lactococcus	BBT	2.845298208	0.329635543	189	119	4.98E-14
	Dermacoccus	BBT	2.631053453	0.306237474	189	126	5.86E-14
	Micrococcus	BBT	2.62800741	0.308797916	189	130	8.64E-14
	Morganella	BBT	2.534212623	0.371147419	189	137	1.23E-09
	Tepidiphilus	BBT	2.45775497	0.265053	189	67	1.18E-15
	Candidatus Riegeria	BBT	2.434887194	0.282883268	189	71	5.54E-14
	Enhydrobacter	BBT	2.416510839	0.192284381	189	189	7.08E-25
	Kurthia	BBT	2.247715231	0.398983149	189	144	4.42E-07
	Chryseobacterium	BBT	2.048067821	0.240068986	189	189	8.20E-14
	Aeromonas	BBT	2.024708232	0.19516279	189	189	1.16E-18
	Proteiniclasticum	BBT	1.994419101	0.313834925	189	168	1.33E-08
	Alicycliphilus	BBT	1.959940944	0.298555018	189	79	5.01E-09
	Escherichia-Shigella	BBT	1.916241646	0.297722136	189	157	8.97E-09
	Hafnia-Obesumbacterium	BBT	1.829498665	0.32034383	189	164	3.33E-07
	Endobacter	BBT	1.815770756	0.255368484	189	59	2.94E-10
	Staphylococcus	BBT	1.785435043	0.277297115	189	175	8.97E-09
	Klebsiella	BBT	1.763652108	0.336042369	189	67	2.32E-06
	Desulfovibrio	BBT	1.707775835	0.382973382	189	138	6.15E-05
	Enterococcus	BBT	1.634492326	0.300376765	189	175	1.00E-06
	Gemella	BBT	1.6299101	0.232622264	189	67	4.88E-10
	Prevotella	BBT	1.555186286	0.332039981	189	125	2.56E-05
	Fulvimonas	BBT	1.498835473	0.263118771	189	27	3.40E-07
	Macrococcus	BBT	1.419579792	0.260340083	189	188	9.74E-07
	Microvirgula	BBT	1.348597636	0.351144626	189	155	0.000578968
	Providencia	BBT	1.345499232	0.261652277	189	107	3.72E-06
	Myroides	BBT	1.3292965	0.500782839	189	131	0.020523472
	Fusobacterium	BBT	1.319060542	0.306821225	189	189	0.000111606
	Enterobacter	BBT	1.290833798	0.328650434	189	105	0.000430112
	Pseudarcobacter	BBT	1.286524224	0.339880383	189	185	0.000696261
	Paraclostridium	BBT	1.279731251	0.234451587	189	32	9.65E-07
	Breznakia	BBT	1.163423623	0.17817195	189	38	5.78E-09
	Moraxella	BBT	1.154796888	0.259341954	189	164	6.25E-05
	Deinococcus	BBT	1.118532746	0.303990356	189	98	0.000971147
	Bilophila	BBT	1.062605553	0.25926309	189	64	0.000236934
	Telmatospirillum	BBT	1.040451644	0.283948357	189	73	0.001014821
	Peptostreptococcus	BBT	0.954043142	0.326889865	189	181	0.010324368
	Clostridium sensu stricto 1	BBT	0.918500052	0.342613236	189	186	0.019244394
	Cloacibacillus	BBT	0.905935762	0.317577164	189	89	0.012088353
	Streptococcus	BBT	0.868159264	0.223337901	189	189	0.000493738
	Budvicia	BBT	0.819722213	0.174576372	189	43	2.46E-05
	Gordonibacter	BBT	0.667476822	0.226772558	189	47	0.009654062
	Bergeyella	BBT	0.61328232	0.232914588	189	61	0.021687003
	Uruburuella	BBT	0.593434034	0.21031147	189	65	0.01318662
	Psychrobacter	BBT	0.580021887	0.221545704	189	189	0.022501925
	Clostridium sensu stricto 7	BBT	0.561481209	0.188475986	189	32	0.008732185
	Vulcaniibacterium	BBT	0.532321296	0.160383584	189	38	0.003152294
	Aquisphaera	BBT	0.52422376	0.21008831	189	39	0.030286693
	Gulbenkiania	BBT	0.510442547	0.173478223	189	24	0.009654062
	Family XIII AD3011 group	BBT	-0.260834383	0.102929969	189	20	0.027822921
	Kaistia	BBT	-0.318617504	0.103994913	189	21	0.006993842
	Rurimicrobium	BBT	-0.337569085	0.131071734	189	24	0.025221039
	Klenkia	BBT	-0.341698125	0.134346668	189	21	0.027265894
	Lachnospiraceae XPB1014 group	BBT	-0.342310557	0.11440452	189	22	0.008485788
	Rhizorhapis	BBT	-0.345443184	0.124177279	189	19	0.014585401
	Anaerocella	BBT	-0.363023265	0.157003445	189	35	0.047675154
	Asticcacaulis	BBT	-0.365817674	0.122805214	189	19	0.008732185
	Marvinbryantia	BBT	-0.391381132	0.134517389	189	31	0.010548161
	Ornithinimicrobium	BBT	-0.413825147	0.13075507	189	19	0.005152541
	Parabacteroides	BBT	-0.424886459	0.147108011	189	35	0.011050138
	Oscillospira	BBT	-0.436210468	0.107647113	189	25	0.000279377
	Candidatus Obscuribacter	BBT	-0.443151608	0.176117405	189	21	0.028908037
	Prevotellaceae UCG-001	BBT	-0.465217333	0.130538109	189	24	0.001435925
	Dietzia	BBT	-0.487989732	0.162797324	189	30	0.008396985
	Paludibacterium	BBT	-0.492257618	0.141408957	189	21	0.001896123
	S5-A14a	BBT	-0.493914804	0.170300053	189	27	0.010784186
	UCG-002	BBT	-0.502547294	0.163835891	189	34	0.006960221
	Nesterenkonia	BBT	-0.534362419	0.131712078	189	22	0.000276601
	Nakamurella	BBT	-0.537096699	0.175872768	189	28	0.007169496
	Chiayiivirga	BBT	-0.576535444	0.134954468	189	25	0.000123488
	Rahnella1	BBT	-0.587174849	0.235300258	189	33	0.030286693
	Gemmobacter	BBT	-0.59798726	0.161774129	189	23	0.000922787
	Bernardetia	BBT	-0.602359972	0.156918606	189	24	0.000578968
	Facklamia	BBT	-0.607746419	0.216416494	189	46	0.01356653
	Hathewaya	BBT	-0.611645292	0.177826226	189	23	0.002145059
	Zoogloea	BBT	-0.619635275	0.16729659	189	29	0.000905039
	Prevotella_9	BBT	-0.620450502	0.150976047	189	42	0.000230338
	Sphingopyxis	BBT	-0.624278525	0.231708898	189	58	0.018623639
	Coprococcus	BBT	-0.629356537	0.168052884	189	31	0.000795889
	Patulibacter	BBT	-0.635380985	0.146481832	189	26	9.62E-05
	Anaerovorax	BBT	-0.640689112	0.168778976	189	22	0.000674115
	Polymorphobacter	BBT	-0.646156552	0.142262026	189	24	4.51E-05
	Sphingobium	BBT	-0.649714133	0.236737055	189	70	0.01618751
	Rothia	BBT	-0.6526395	0.202343161	189	186	0.004252631
	Afipia	BBT	-0.658487512	0.264263031	189	26	0.030411375
	Acetoanaerobium	BBT	-0.666988243	0.237354566	189	56	0.01356653
	Flavobacterium	BBT	-0.670985451	0.193409793	189	188	0.001962196
	Propionimicrobium	BBT	-0.715951186	0.148171251	189	26	1.42E-05
	Dechlorobacter	BBT	-0.72108968	0.285084747	189	72	0.028033006
	Acidaminobacter	BBT	-0.7312877	0.147395385	189	26	8.46E-06
	Christensenellaceae R-7 group	BBT	-0.73208216	0.285230292	189	107	0.025705664
	Aquaspirillum	BBT	-0.732711434	0.199196279	189	39	0.000971147
	Stenotrophomonas	BBT	-0.739475362	0.255636084	189	185	0.010968774
	Pseudofulvimonas	BBT	-0.758731481	0.157860979	189	25	1.58E-05
	Phascolarctobacterium	BBT	-0.7597389	0.225574294	189	54	0.002706289
	Anaerovibrio	BBT	-0.760448296	0.197182203	189	45	0.000550042
	Legionella	BBT	-0.778703137	0.292683785	189	112	0.02028213
	Exiguobacterium	BBT	-0.783576313	0.322771464	189	132	0.035772759
	Blastomonas	BBT	-0.785372983	0.180590131	189	24	9.36E-05
	Pantoea	BBT	-0.802710213	0.279081975	189	90	0.011360539
	Bdellovibrio	BBT	-0.804403217	0.267717054	189	162	0.008264464
	Frisingicoccus	BBT	-0.824305829	0.177167055	189	35	2.89E-05
	Lysobacter	BBT	-0.829753138	0.191274409	189	43	9.62E-05
	Lactobacillus	BBT	-0.849344424	0.270294448	189	171	0.005508077
	Paracoccus	BBT	-0.855316722	0.297483863	189	173	0.011360539
	Campylobacter	BBT	-0.866006474	0.358331989	189	115	0.036632738
	Ancylobacter	BBT	-0.867636208	0.183121605	189	26	2.09E-05
	Peptoniphilus	BBT	-0.873706621	0.355226164	189	173	0.033009168
	Fusibacter	BBT	-0.882770929	0.155982338	189	28	3.95E-07
	Hydrogenophaga	BBT	-0.88463485	0.208928493	189	52	0.000142747
	Crenobacter	BBT	-0.899118046	0.183846513	189	28	1.14E-05
	Williamsia	BBT	-0.899273961	0.157724908	189	27	3.40E-07
	Ruminococcus	BBT	-0.908775626	0.202224894	189	48	5.42E-05
	Dokdonella	BBT	-0.915310313	0.270588384	189	106	0.002592071
	Macellibacteroides	BBT	-0.930101846	0.210349243	189	50	7.05E-05
	Megasphaera	BBT	-0.932954029	0.234612354	189	47	0.000365496
	Paludibacter	BBT	-0.933745536	0.168607324	189	44	6.86E-07
	Pseudorhodobacter	BBT	-0.942340468	0.176953488	189	52	1.66E-06
	Eggerthella	BBT	-0.958074196	0.173510717	189	33	7.31E-07
	Filifactor	BBT	-0.963951375	0.40297095	189	71	0.038904495
	Bosea	BBT	-0.97382079	0.29906896	189	88	0.003866097
	Romboutsia	BBT	-0.974379267	0.249070002	189	97	0.000452792
	Aeromicrobium	BBT	-0.976729989	0.324647342	189	98	0.008217096
	Acidovorax	BBT	-0.991431504	0.280581766	189	161	0.001587929
	Pseudomonas	BBT	-1.019083562	0.17888588	189	189	3.40E-07
	Dyadobacter	BBT	-1.02283469	0.253500931	189	47	0.000296452
	Cloacibacterium	BBT	-1.023584214	0.249169438	189	106	0.000230338
	Aerococcus	BBT	-1.027225831	0.274691982	189	86	0.00080572
	Peredibacter	BBT	-1.029511371	0.196102221	189	58	2.32E-06
	Corynebacterium	BBT	-1.030527976	0.309426337	189	168	0.003054095
	Salana	BBT	-1.061382572	0.187540954	189	32	3.95E-07
	W5053	BBT	-1.066759567	0.268497802	189	65	0.000367304
	Roseateles	BBT	-1.070706096	0.207609189	189	35	3.52E-06
	Ezakiella	BBT	-1.077642037	0.197719446	189	40	9.74E-07
	Blastocatella	BBT	-1.084604567	0.235946624	189	39	3.65E-05
	Rikenellaceae RC9 gut group	BBT	-1.103164729	0.24175714	189	57	4.17E-05
	Thermomonas	BBT	-1.124234008	0.255208442	189	31	7.48E-05
	Amaricoccus	BBT	-1.128208814	0.211360532	189	37	1.58E-06
	Porphyrobacter	BBT	-1.132843605	0.253491004	189	87	5.96E-05
	Terrisporobacter	BBT	-1.134885821	0.286503134	189	117	0.000381318
	Bacteriovorax	BBT	-1.166885074	0.258852979	189	98	5.16E-05
	Peptococcus	BBT	-1.182868729	0.343691132	189	73	0.00214472
	Prevotellaceae NK3B31 group	BBT	-1.214810349	0.222559231	189	66	9.65E-07
	XBB1006	BBT	-1.25931946	0.259442244	189	81	1.31E-05
	Methylobacterium-Methylorubrum	BBT	-1.265623347	0.338836572	189	159	0.000812445
	Iamia	BBT	-1.270910447	0.235376991	189	53	1.19E-06
	Pseudoclavibacter	BBT	-1.274006953	0.307991167	189	93	0.000209472
	Actinomyces	BBT	-1.360046648	0.338854636	189	158	0.000319208
	Dechloromonas	BBT	-1.392788637	0.21273822	189	53	5.39E-09
	Caproiciproducens	BBT	-1.415605623	0.253718061	189	54	5.68E-07
	Sanguibacter-Flavimobilis	BBT	-1.419022387	0.199506063	189	50	2.94E-10
	Knoellia	BBT	-1.420512358	0.262865331	189	74	1.18E-06
	Soonwooa	BBT	-1.426535166	0.377747021	189	137	0.000713775
	Turicibacter	BBT	-1.440988791	0.293843504	189	116	1.08E-05
	Mycobacterium	BBT	-1.44794672	0.241800589	189	181	8.62E-08
	Finegoldia	BBT	-1.480842574	0.206495756	189	57	2.21E-10
	Yersinia	BBT	-1.549427363	0.319058652	189	176	1.31E-05
	Lachnoclostridium	BBT	-1.576229954	0.438726301	189	124	0.001304455
	Arcobacter	BBT	-1.661640887	0.352634585	189	165	2.31E-05
	Acidaminococcus	BBT	-1.686942822	0.244337428	189	53	8.46E-10
	Nocardioides	BBT	-1.719414655	0.293123928	189	93	1.55E-07
	Alkanindiges	BBT	-1.736648508	0.267381727	189	114	6.83E-09
	Aureimonas	BBT	-1.74930447	0.246491735	189	57	3.00E-10
	UCG-005	BBT	-1.768734749	0.249059265	189	89	3.00E-10
	Buttiauxella	BBT	-1.803449083	0.377098121	189	57	1.73E-05
	Fastidiosipila	BBT	-1.804349472	0.287749833	189	68	2.05E-08
	Brevundimonas	BBT	-1.806729822	0.300636605	189	176	7.87E-08
	Brochothrix	BBT	-1.873091433	0.294693458	189	81	1.33E-08
	Gallicola	BBT	-1.911793387	0.281197623	189	78	1.41E-09
	Rheinheimera	BBT	-2.058698872	0.255430011	189	97	1.33E-12
	Murdochiella	BBT	-2.059228235	0.346940942	189	79	1.11E-07
	NK4A214 group	BBT	-2.071605179	0.238650358	189	83	3.84E-14
	Proteocatella	BBT	-2.074761522	0.275689479	189	89	2.92E-11
	Rhodoferax	BBT	-2.204334879	0.25887867	189	108	8.64E-14
	Pelosinus	BBT	-2.365953063	0.269236289	189	81	2.17E-14
	Serratia	BBT	-2.390355065	0.311996438	189	179	1.40E-11
	Rivicola	BBT	-2.484974224	0.194726011	189	74	2.18E-25
	Actinobaculum	BBT	-2.544235597	0.292415426	189	53	3.55E-14
	Microbacterium	BBT	-2.652747466	0.205075379	189	176	7.93E-26
	Janthinobacterium	BBT	-2.856630033	0.234870123	189	179	9.89E-24
	Rhodococcus	BBT	-2.922802901	0.384171719	189	145	1.85E-11
	Algoriella	BBT	-3.15689077	0.280333651	189	64	3.64E-21
	Propionispira	BBT	-3.319790421	0.252526375	189	155	2.33E-26
	Carnobacterium	BBT	-3.462450538	0.302070986	189	156	1.04E-21
	Dolosicoccus	BBT	-4.942503387	0.286804895	189	125	3.80E-38
	Ignavigranum	BBT	-4.976364056	0.261487758	189	127	5.41E-43
