# Supplementary material for: Fresh pork microbiota is temporally dynamic and compositionally diverse across meat, contact surfaces, and processing lines in a pork processing facility
Source: Appl Environ Microbiol. 2025 Apr 3;91(4):e00044-25. doi: 10.1128/aem.00044-25 (PMC12016530; doi:10.1128/aem.00044-25)
Supplement: Data Set S3 — MaAsLin2 differential abundance of BJ meat and contact surface samples. [file aem.00044-25-s0003.csv]

Dataset S3: Significant differences in abundance (qval < 0.05) of ASVs combined at the genus level between meat or contact surface samples from the BJ processing line.
	The reference processing line (MEAT) is designated in the reference column.
	The model coefficient is designated in the coef column. A positive coef value would be significantly greater abundance in the meat from the contact surface. A negative coef value would be significantly greater abundance in the contact surface from the meat.
	The number of samples analyzed is in the N column. The N.not.0 column depicts the number of samples where this genus was observed.
	Genus	reference	coef	stderr	N	N.not.0	qval
	Deinococcus	MEAT	2.499506791	0.295908458	189	118	3.87E-13
	Terrisporobacter	MEAT	2.487711661	0.283932932	189	160	6.03E-14
	Romboutsia	MEAT	2.346085144	0.27908079	189	144	4.52E-13
	Moraxella	MEAT	2.29605919	0.234082481	189	170	1.63E-16
	Macrococcus	MEAT	2.24465805	0.308983387	189	188	2.89E-10
	Turicibacter	MEAT	2.167593997	0.267975619	189	161	2.49E-12
	Streptococcus	MEAT	2.140862602	0.215438642	189	189	9.34E-17
	Corynebacterium	MEAT	2.007224757	0.244172329	189	183	1.20E-12
	Actinobacillus	MEAT	1.985938681	0.303347814	189	133	1.30E-08
	Clostridium sensu stricto 1	MEAT	1.908170501	0.19821278	189	188	4.26E-16
	Phascolarctobacterium	MEAT	1.896281899	0.307971619	189	103	7.71E-08
	HT002	MEAT	1.882923855	0.368380043	189	94	7.12E-06
	Alloprevotella	MEAT	1.87523238	0.326697934	189	104	5.07E-07
	Lactococcus	MEAT	1.835744644	0.288931095	189	119	3.11E-08
	Christensenellaceae R-7 group	MEAT	1.8016911	0.284845619	189	144	3.29E-08
	Soonwooa	MEAT	1.709175645	0.327682549	189	167	4.97E-06
	UCG-005	MEAT	1.588333144	0.306351594	189	145	5.60E-06
	Thermus	MEAT	1.569958422	0.241310787	189	49	1.54E-08
	Rikenellaceae RC9 gut group	MEAT	1.550217059	0.315163824	189	110	1.54E-05
	Uruburuella	MEAT	1.522736856	0.261514918	189	81	3.54E-07
	Faucicola	MEAT	1.498135645	0.269072597	189	115	1.13E-06
	UCG-002	MEAT	1.425150783	0.243447944	189	79	3.22E-07
	Coprococcus	MEAT	1.420913878	0.27196658	189	77	4.97E-06
	Escherichia-Shigella	MEAT	1.417684316	0.283978918	189	156	1.15E-05
	Staphylococcus	MEAT	1.398616252	0.261703839	189	174	3.09E-06
	Bergeyella	MEAT	1.370752335	0.262869573	189	80	4.97E-06
	Rothia	MEAT	1.370276398	0.182331266	189	188	7.17E-11
	Collinsella	MEAT	1.359757427	0.295903698	189	55	5.41E-05
	Prevotella	MEAT	1.358578211	0.333110662	189	124	0.000362881
	Cutibacterium	MEAT	1.351034696	0.224660742	189	154	1.52E-07
	Fastidiosipila	MEAT	1.342778185	0.379236796	189	121	0.002136951
	Blautia	MEAT	1.337793649	0.280346378	189	70	2.87E-05
	Proteiniclasticum	MEAT	1.333537657	0.260503506	189	171	7.01E-06
	Cytophaga	MEAT	1.319918687	0.346156089	189	122	0.00090798
	Lachnospiraceae XPB1014 group	MEAT	1.292573877	0.239708208	189	62	2.52E-06
	Pediococcus	MEAT	1.2646468	0.250830145	189	39	9.46E-06
	Dietzia	MEAT	1.196936131	0.266888061	189	67	8.32E-05
	Prevotellaceae UCG-001	MEAT	1.173775544	0.24766465	189	63	3.12E-05
	Prevotellaceae NK3B31 group	MEAT	1.168412807	0.31874034	189	111	0.00144386
	Megasphaera	MEAT	1.164591927	0.330358833	189	86	0.002217701
	Ezakiella	MEAT	1.136737848	0.330884703	189	89	0.002933718
	Ignavigranum	MEAT	1.105111395	0.275252255	189	187	0.000460388
	Iodobacter	MEAT	1.097033192	0.332939598	189	61	0.004169666
	Subdoligranulum	MEAT	1.09084531	0.260149568	189	48	0.000240739
	Ruminococcus	MEAT	1.050995801	0.270071499	189	92	0.00070104
	Cyanobium PCC-6307	MEAT	1.049824294	0.273284703	189	166	0.000829742
	Vitreoscilla	MEAT	1.049344267	0.271679045	189	118	0.000774719
	Prevotella_9	MEAT	1.042971375	0.293598723	189	82	0.002069044
	Glaciibacter	MEAT	1.031919221	0.288116736	189	27	0.001881132
	Anaerovibrio	MEAT	1.02945757	0.323362046	189	85	0.00585787
	Monoglobus	MEAT	1.02789278	0.236439359	189	46	0.000140044
	Thermobrachium	MEAT	0.995727097	0.349789797	189	106	0.015423181
	Enterococcus	MEAT	0.986291065	0.261403113	189	178	0.00102915
	UCG-008	MEAT	0.984501675	0.2582618	189	56	0.00090798
	Sphaerotilus	MEAT	0.969100034	0.215883502	189	159	8.29E-05
	Puia	MEAT	0.934196433	0.18232084	189	187	6.99E-06
	Limnohabitans	MEAT	0.929304572	0.332460542	189	79	0.017403857
	Sulfophobococcus	MEAT	0.928662994	0.206039617	189	171	7.78E-05
	Neisseria	MEAT	0.923097413	0.220569581	189	75	0.000245744
	Family XIII AD3011 group	MEAT	0.911350241	0.248650331	189	47	0.00144386
	Klebsiella	MEAT	0.905957852	0.290981109	189	57	0.007250545
	Lactobacillus	MEAT	0.905470363	0.269410085	189	179	0.003642881
	Intestinibacter	MEAT	0.893855332	0.178435474	189	48	1.08E-05
	Dolosicoccus	MEAT	0.878214405	0.360058013	189	181	0.040971343
	Stenoxybacter	MEAT	0.878171284	0.211767365	189	60	0.000279756
	Phenylobacterium	MEAT	0.869269295	0.261726138	189	169	0.003950643
	Cellvibrio	MEAT	0.858122264	0.35612259	189	88	0.044077155
	Succinivibrio	MEAT	0.848262634	0.232421258	189	47	0.001513262
	Singulisphaera	MEAT	0.847649637	0.2495638	189	164	0.003299571
	Budvicia	MEAT	0.814961991	0.18660309	189	44	0.000131418
	Chitinophaga	MEAT	0.80493657	0.229272627	189	174	0.002292899
	Tepidimonas	MEAT	0.799361456	0.274181332	189	49	0.012947418
	Parabacteroides	MEAT	0.780764594	0.279315262	189	64	0.017403857
	Gordonia	MEAT	0.769004181	0.157214739	189	50	1.72E-05
	Reyranella	MEAT	0.767341697	0.301646997	189	100	0.032618197
	Luteibacter	MEAT	0.766419841	0.092845505	189	184	1.05E-12
	Bifidobacterium	MEAT	0.763873783	0.227561814	189	48	0.003642881
	Veillonella	MEAT	0.76043622	0.255234502	189	69	0.010701771
	Pandoraea	MEAT	0.755226766	0.280300847	189	79	0.022234666
	Solobacterium	MEAT	0.749429565	0.202121708	189	46	0.001284236
	Duganella	MEAT	0.7354834	0.142801398	189	184	6.30E-06
	Mucilaginibacter	MEAT	0.733272188	0.11499476	189	188	2.96E-08
	dgA-11 gut group	MEAT	0.722977476	0.218812229	189	56	0.00410555
	Facklamia	MEAT	0.715552711	0.26200969	189	78	0.020365442
	Luteolibacter	MEAT	0.689994882	0.250855918	189	172	0.019477733
	Burkholderia-Caballeronia-Paraburkholderia	MEAT	0.68078718	0.074937239	189	189	1.17E-14
	Silvimonas	MEAT	0.67554195	0.128194796	189	188	4.30E-06
	Ottowia	MEAT	0.673905055	0.203554032	189	55	0.004046189
	Frisingicoccus	MEAT	0.671326924	0.247792765	189	76	0.021429278
	Marvinbryantia	MEAT	0.669735907	0.241872488	189	63	0.018689
	Dongia	MEAT	0.667874892	0.151238666	189	186	0.000109568
	Hafnia-Obesumbacterium	MEAT	0.655525537	0.258036922	189	164	0.032734184
	Pajaroellobacter	MEAT	0.637917037	0.267235761	189	162	0.04627428
	Paenibacillus	MEAT	0.636634872	0.122972044	189	189	5.68E-06
	Dyella	MEAT	0.636389803	0.072262177	189	189	5.10E-14
	Rhodopseudomonas	MEAT	0.631473425	0.188335349	189	51	0.003646821
	Labilithrix	MEAT	0.629286538	0.16877925	189	180	0.001202098
	Lachnospiraceae UCG-007	MEAT	0.625824476	0.177300346	189	24	0.002202074
	Propionimicrobium	MEAT	0.611632613	0.249603065	189	63	0.040190576
	Fluviicola	MEAT	0.609982855	0.185649189	189	186	0.004270064
	Aquisphaera	MEAT	0.609733378	0.196790141	189	43	0.007502288
	Enhydrobacter	MEAT	0.59580744	0.178354367	189	189	0.003772937
	Vulcaniibacterium	MEAT	0.586737581	0.176725182	189	37	0.003950643
	Lachnospiraceae AC2044 group	MEAT	0.584534408	0.179921574	189	44	0.004793458
	OLB12	MEAT	0.582265612	0.234572707	189	177	0.037511922
	Chishuiella	MEAT	0.579430953	0.213653595	189	48	0.021389034
	Chthoniobacter	MEAT	0.569843161	0.09919038	189	189	5.07E-07
	Chryseolinea	MEAT	0.567812298	0.178003063	189	186	0.005780453
	Mitsuokella	MEAT	0.559685283	0.120307014	189	24	4.43E-05
	Lachnospiraceae NK4A136 group	MEAT	0.547876671	0.15665352	189	39	0.002383391
	Sporolituus	MEAT	0.537735061	0.213990834	189	37	0.034931491
	Dorea	MEAT	0.534926715	0.152151711	189	21	0.002273211
	Lachnospiraceae ND3007 group	MEAT	0.521364257	0.189009234	189	30	0.019155743
	Clostridium sensu stricto 6	MEAT	0.519717829	0.18067163	189	32	0.01427992
	Agathobacter	MEAT	0.502102828	0.178567707	189	42	0.016781994
	Hydrogenophilus	MEAT	0.494235148	0.159164326	189	30	0.007392847
	Roseburia	MEAT	0.487011822	0.161134323	189	34	0.009484492
	[Ruminococcus] gauvreauii group	MEAT	0.453067719	0.17590914	189	39	0.030042494
	Conchiformibius	MEAT	0.416586061	0.161361737	189	22	0.029709765
	Caulobacter	MEAT	0.408684622	0.096255192	189	189	0.000199294
	Thermanaerovibrio	MEAT	0.39798168	0.159580077	189	21	0.036546785
	Cellulosilyticum	MEAT	0.363751722	0.12140368	189	21	0.010224471
	Lawsonella	MEAT	0.352872723	0.136150871	189	26	0.029230542
	Allorhizobium-Neorhizobium-Pararhizobium-Rhizobium	MEAT	0.312085096	0.093881266	189	189	0.003950643
	Hyphomicrobium	MEAT	-0.290118508	0.121191796	189	20	0.045702488
	Ornithinimicrobium	MEAT	-0.38299843	0.142813409	189	22	0.022911723
	Psychrobacter	MEAT	-0.435820133	0.176465173	189	189	0.038585513
	Candidatus Obscuribacter	MEAT	-0.498509698	0.176232051	189	19	0.016168197
	Nesterenkonia	MEAT	-0.526110887	0.13350818	189	22	0.000593597
	Crenobacter	MEAT	-0.541021205	0.209511632	189	40	0.029709765
	Ancylobacter	MEAT	-0.545025916	0.216918188	189	33	0.034931491
	Chiayiivirga	MEAT	-0.568272142	0.134969811	189	26	0.000227319
	Eggerthella	MEAT	-0.580707613	0.217483774	189	47	0.02355033
	Polymorphobacter	MEAT	-0.603928266	0.144420238	189	26	0.000246117
	Aquabacterium	MEAT	-0.620311969	0.253720124	189	83	0.04056691
	Fusibacter	MEAT	-0.697241477	0.204066986	189	38	0.003103655
	Pseudofulvimonas	MEAT	-0.762330521	0.159862835	189	24	2.87E-05
	Vibrionimonas	MEAT	-0.776658721	0.230921687	189	144	0.003642881
	Porphyrobacter	MEAT	-0.777431628	0.269340892	189	94	0.01395411
	Comamonas	MEAT	-0.795658375	0.236905695	189	182	0.003642881
	Blastomonas	MEAT	-0.807197764	0.17559227	189	24	5.41E-05
	Dyadobacter	MEAT	-0.833982323	0.226679921	189	50	0.001412662
	Cetobacterium	MEAT	-0.850212624	0.346824076	189	131	0.040190576
	Arcobacter	MEAT	-0.856245116	0.303559687	189	177	0.016452279
	Caproiciproducens	MEAT	-0.864235354	0.315823606	189	71	0.020171179
	Amaricoccus	MEAT	-0.864273267	0.235782325	189	43	0.00144386
	Stenotrophomonas	MEAT	-0.903863741	0.210724185	189	187	0.000168973
	Proteocatella	MEAT	-0.915677401	0.316991747	189	114	0.01395411
	Sphingopyxis	MEAT	-0.919990611	0.195472662	189	46	3.55E-05
	Acidaminococcus	MEAT	-0.948848317	0.282766036	189	73	0.003642881
	Hydrogenophaga	MEAT	-1.013038604	0.235437529	189	53	0.000161914
	Salana	MEAT	-1.018181592	0.195025717	189	32	4.97E-06
	XBB1006	MEAT	-1.051585393	0.268815383	189	88	0.0006556
	Lelliottia	MEAT	-1.056545928	0.280021369	189	177	0.00102915
	Herbaspirillum	MEAT	-1.092835147	0.301838754	189	174	0.0016502
	Pelosinus	MEAT	-1.095075047	0.30089992	189	117	0.001556453
	Janthinobacterium	MEAT	-1.105359188	0.182712386	189	188	1.30E-07
	Carnobacterium	MEAT	-1.128674929	0.244957346	189	188	5.29E-05
	Dechlorobacter	MEAT	-1.144212424	0.262078146	189	65	0.000131418
	Pseudoxanthomonas	MEAT	-1.175981125	0.295661349	189	88	0.000520704
	Rhodoferax	MEAT	-1.18582426	0.374196335	189	144	0.006100045
	Lachnoclostridium	MEAT	-1.195792933	0.416489467	189	142	0.014420869
	Sphingobium	MEAT	-1.210185084	0.23031971	189	64	4.51E-06
	Iamia	MEAT	-1.301981061	0.235026263	189	51	1.26E-06
	Paracoccus	MEAT	-1.337873622	0.281947375	189	171	3.12E-05
	Erysipelothrix	MEAT	-1.387880382	0.280202404	189	77	1.34E-05
	Brevundimonas	MEAT	-1.420689546	0.248578959	189	183	5.58E-07
	Tuberibacillus	MEAT	-1.429639529	0.158909434	189	49	1.75E-14
	Succinispira	MEAT	-1.456252314	0.307289523	189	92	3.12E-05
	Propionispira	MEAT	-1.491457994	0.235614718	189	180	3.29E-08
	Dysgonomonas	MEAT	-1.540575883	0.354772721	189	141	0.000141087
	Aureimonas	MEAT	-1.677610461	0.253403039	189	60	9.14E-09
	Pseudomonas	MEAT	-1.679512103	0.141497851	189	189	6.55E-22
	Pseudoclavibacter	MEAT	-1.753836642	0.531666254	189	107	0.004148423
	Bacillus	MEAT	-1.755418085	0.295166729	189	163	2.06E-07
	Vagococcus	MEAT	-1.787230693	0.448500608	189	136	0.000511579
	Exiguobacterium	MEAT	-1.800288874	0.308577901	189	118	3.45E-07
	Serratia	MEAT	-1.986834507	0.295090492	189	184	5.19E-09
	Delftia	MEAT	-2.033089845	0.470124331	189	33	0.000149929
	Geobacillus	MEAT	-2.09379649	0.191134596	189	62	1.61E-19
	Algoriella	MEAT	-2.157626095	0.339740406	189	88	3.11E-08
	Myroides	MEAT	-2.232306443	0.43961203	189	94	8.16E-06
	Clostridium sensu stricto 5	MEAT	-2.25316123	0.313097544	189	123	4.03E-10
