# Supplementary material for: Fresh pork microbiota is temporally dynamic and compositionally diverse across meat, contact surfaces, and processing lines in a pork processing facility
Source: Appl Environ Microbiol. 2025 Apr 3;91(4):e00044-25. doi: 10.1128/aem.00044-25 (PMC12016530; doi:10.1128/aem.00044-25)
Supplement: Data Set S4 — MaAsLin2 differential abundance of BBT meat and contact surface samples. [file aem.00044-25-s0004.csv]

Dataset S4: Significant differences in abundance (qval < 0.05) of ASVs combined at the genus level between meat or contact surface samples from the BBT processing line.
	The reference processing line (MEAT) is designated in the reference column.
	The model coefficient is designated in the coef column. A positive coef value would be significantly greater abundance in the meat from the contact surface. A negative coef value would be significantly greater abundance in the contact surface from the meat.
	The number of samples analyzed is in the N column. The N.not.0 column depicts the number of samples where this genus was observed.
	Genus	reference	coef	stderr	N	N.not.0	qval
	Geobacillus	MEAT	-1.673173551	0.170263697	188	52	4.97E-16
	Rothia	MEAT	1.868790145	0.197624599	188	185	2.76E-15
	Tuberibacillus	MEAT	-1.472198052	0.179253624	188	48	4.62E-12
	Clostridium sensu stricto 5	MEAT	-3.065354698	0.382098473	188	116	1.10E-11
	Pseudochrobactrum	MEAT	-3.340013519	0.428700576	188	152	2.91E-11
	Cetobacterium	MEAT	-3.288876753	0.423823859	188	141	2.91E-11
	Moraxella	MEAT	2.050232622	0.262458991	188	179	2.91E-11
	Candidatus Riegeria	MEAT	-2.490543847	0.321572067	188	74	2.91E-11
	Pseudarcobacter	MEAT	-3.137740811	0.407194475	188	171	3.27E-11
	Soonwooa	MEAT	2.105310531	0.279013244	188	143	7.58E-11
	Hafnia-Obesumbacterium	MEAT	-2.466554609	0.32973852	188	145	1.01E-10
	Microvirgula	MEAT	-2.701155676	0.365955208	188	136	1.65E-10
	Pseudomonas	MEAT	-1.618983649	0.224159639	188	188	3.81E-10
	Streptococcus	MEAT	1.656605929	0.230765989	188	188	4.55E-10
	Deinococcus	MEAT	2.190413753	0.316306199	188	144	1.79E-09
	Morganella	MEAT	-2.336427366	0.344195122	188	130	3.60E-09
	Thermus	MEAT	1.62633004	0.244624275	188	64	7.33E-09
	Bacillus	MEAT	-1.904069258	0.288211825	188	158	8.71E-09
	Yersinia	MEAT	-2.211617818	0.347769946	188	152	3.14E-08
	Desulfovibrio	MEAT	-2.126329872	0.339686961	188	130	5.07E-08
	Arcobacter	MEAT	-2.050740899	0.330181266	188	123	6.24E-08
	Citrobacter	MEAT	-2.22606637	0.360884047	188	172	7.13E-08
	Lelliottia	MEAT	-2.447676909	0.396493027	188	165	7.13E-08
	Faucicola	MEAT	1.53281568	0.249815164	188	101	8.11E-08
	Succinispira	MEAT	-1.558220938	0.254366311	188	56	8.19E-08
	Cutibacterium	MEAT	1.474832555	0.244145886	188	148	1.23E-07
	Meiothermus	MEAT	1.468708171	0.243819344	188	70	1.29E-07
	Acidovorax	MEAT	-1.602168015	0.26658344	188	123	1.34E-07
	Psychrobacter	MEAT	-1.725925806	0.288230784	188	188	1.44E-07
	Alicycliphilus	MEAT	-1.705875221	0.285623925	188	77	1.51E-07
	Myroides	MEAT	-2.309900568	0.391344692	188	128	2.10E-07
	Corynebacterium	MEAT	1.754144645	0.297860066	188	169	2.17E-07
	Telmatospirillum	MEAT	-1.668371172	0.284164582	188	60	2.31E-07
	Terrisporobacter	MEAT	1.860102503	0.322003033	188	126	3.62E-07
	Janthinobacterium	MEAT	-1.893941189	0.341988006	188	145	1.12E-06
	Uruburuella	MEAT	1.448555314	0.261523408	188	107	1.12E-06
	Turicibacter	MEAT	1.659237687	0.30230382	188	119	1.35E-06
	Delftia	MEAT	-2.466819075	0.44947872	188	56	1.35E-06
	Herbaspirillum	MEAT	-1.516267345	0.279358304	188	177	1.77E-06
	Sulfurospirillum	MEAT	-1.085519904	0.201717092	188	52	2.15E-06
	Stenotrophomonas	MEAT	-1.586221451	0.303567799	188	171	4.41E-06
	Breznakia	MEAT	-1.278186349	0.245664397	188	47	4.67E-06
	Turicella	MEAT	0.811455459	0.155818766	188	43	4.67E-06
	Dechlorobacter	MEAT	-0.928670773	0.1792131	188	32	5.04E-06
	Stenoxybacter	MEAT	1.093252081	0.212426258	188	68	5.82E-06
	Lactococcus	MEAT	1.636371201	0.325687392	188	170	1.00E-05
	Mannheimia	MEAT	1.009434678	0.201153559	188	53	1.01E-05
	Pedobacter	MEAT	-1.601513499	0.326649707	188	125	1.67E-05
	Brachymonas	MEAT	0.916770717	0.188271112	188	41	1.90E-05
	Comamonas	MEAT	-1.420186319	0.293291778	188	176	2.10E-05
	Tepidimicrobium	MEAT	1.601097181	0.331901861	188	128	2.23E-05
	Aeromonas	MEAT	0.968800854	0.201172849	188	188	2.27E-05
	Megasphaera	MEAT	1.255741093	0.261692017	188	50	2.36E-05
	Cloacibacillus	MEAT	-1.379736145	0.287382028	188	74	2.36E-05
	Enterobacter	MEAT	1.760873152	0.368441215	188	141	2.53E-05
	Chryseobacterium	MEAT	-1.448868237	0.308926415	188	188	3.67E-05
	Dysgonomonas	MEAT	-1.697763362	0.369805566	188	127	5.55E-05
	HT002	MEAT	1.190802947	0.260845674	188	70	6.09E-05
	UCG-005	MEAT	1.218128467	0.267101698	188	71	6.11E-05
	Budvicia	MEAT	-0.763458974	0.168261548	188	40	6.63E-05
	Gordonia	MEAT	1.027330937	0.228169372	188	52	7.56E-05
	Cloacibacterium	MEAT	1.21488626	0.271246306	188	105	8.15E-05
	Tepidimonas	MEAT	1.025224601	0.228981924	188	37	8.15E-05
	Aquabacterium	MEAT	-0.927928625	0.208905156	188	31	9.31E-05
	W5053	MEAT	1.127365251	0.258384777	188	72	0.000127345
	Erysipelothrix	MEAT	-1.300027132	0.298772725	188	75	0.000131754
	Brachybacterium	MEAT	1.359124148	0.312650907	188	159	0.000132022
	XBB1006	MEAT	-0.658385406	0.158149616	188	32	0.000275175
	Vibrionimonas	MEAT	-1.132115424	0.273983709	188	134	0.000306941
	Bilophila	MEAT	-1.080224812	0.2623657	188	64	0.000320914
	Alloprevotella	MEAT	1.356088994	0.331276403	188	166	0.000347597
	Sporolituus	MEAT	0.932348976	0.229686892	188	41	0.00039244
	Ureibacillus	MEAT	1.197494445	0.295354941	188	149	0.000394423
	Escherichia-Shigella	MEAT	1.264976481	0.314169197	188	176	0.000434224
	Thermobrachium	MEAT	1.144398297	0.28642989	188	98	0.000483506
	Acinetobacter	MEAT	-0.68326717	0.171782858	188	188	0.000511419
	Brevundimonas	MEAT	-1.292613613	0.327197939	188	160	0.000556695
	Bergeyella	MEAT	1.120025859	0.283635771	188	98	0.000556695
	Dietzia	MEAT	0.657780165	0.167460702	188	38	0.000595519
	Pediococcus	MEAT	0.616552594	0.159259659	188	34	0.000729855
	Romboutsia	MEAT	0.966689933	0.250427064	188	94	0.000752116
	Clostridium sensu stricto 1	MEAT	1.634710562	0.424537186	188	186	0.000760238
	Anoxybacillus	MEAT	1.112223961	0.288680098	188	168	0.000760238
	Sulfophobococcus	MEAT	0.882418558	0.22952287	188	161	0.000760238
	Lachnospiraceae XPB1014 group	MEAT	0.646145907	0.168015954	188	27	0.000760238
	Gemella	MEAT	1.183963909	0.312030996	188	131	0.000904655
	Leptotrichia	MEAT	0.953460351	0.251434316	188	56	0.000904655
	Propioniciclava	MEAT	-1.27221584	0.341033977	188	96	0.001124373
	Subdoligranulum	MEAT	0.546909435	0.146991143	188	20	0.001152523
	Propionispira	MEAT	-1.2456466	0.340076433	188	104	0.001408685
	Proteiniclasticum	MEAT	-1.031026739	0.284426311	188	170	0.001598522
	Conchiformibius	MEAT	0.792742595	0.218877433	188	40	0.00159882
	Staphylococcus	MEAT	0.957531463	0.268557672	188	184	0.001936423
	Gordonibacter	MEAT	-0.786398493	0.223548813	188	47	0.002268973
	Enterococcus	MEAT	1.087250856	0.312029178	188	180	0.00252453
	TM7a	MEAT	1.019629442	0.296873308	188	128	0.002972924
	Sphingopyxis	MEAT	-0.506057238	0.149340007	188	28	0.00344757
	Prevotella	MEAT	1.08221122	0.325141409	188	157	0.004147387
	Prevotellaceae NK3B31 group	MEAT	0.785633391	0.236029981	188	54	0.004147387
	Serratia	MEAT	-1.208355367	0.366053298	188	159	0.004503726
	Vitreoscilla	MEAT	-1.143143817	0.351191427	188	163	0.005201248
	Neisseria	MEAT	0.801887109	0.246912529	188	77	0.0052784
	Johnsonella	MEAT	1.000591733	0.30947004	188	83	0.005483221
	Phascolarctobacterium	MEAT	0.710669541	0.220220185	188	52	0.005542294
	Wohlfahrtiimonas	MEAT	0.63882772	0.200565403	188	30	0.006302308
	NK4A214 group	MEAT	0.669728484	0.210866072	188	51	0.006430434
	Pseudoramibacter	MEAT	-0.668913572	0.220237269	188	47	0.009952512
	Chishuiella	MEAT	0.642141825	0.213360745	188	44	0.010641954
	Coprococcus	MEAT	0.397077433	0.132043521	188	27	0.010641954
	Thermanaerovibrio	MEAT	0.649947109	0.21598338	188	37	0.010641954
	Micrococcus	MEAT	0.813270005	0.273111732	188	174	0.011456435
	Sphingobium	MEAT	-0.608127033	0.204177853	188	31	0.011456435
	Fervidobacterium	MEAT	0.45560019	0.154073946	188	20	0.01207177
	IheB3-7	MEAT	0.567155872	0.191916126	188	40	0.01207177
	Family XIII AD3011 group	MEAT	0.330385143	0.112100936	188	23	0.012267017
	Singulisphaera	MEAT	0.879127792	0.301991891	188	162	0.013588827
	Dolosicoccus	MEAT	0.732172002	0.251937739	188	87	0.013598836
	Veillonella	MEAT	0.933652756	0.321365887	188	160	0.013598836
	UCG-002	MEAT	0.506794831	0.174962333	188	31	0.013846015
	Luteococcus	MEAT	-0.916313244	0.319806587	188	160	0.014977949
	Proteocatella	MEAT	0.66206677	0.230884195	188	63	0.014977949
	Solobacterium	MEAT	0.41077217	0.145705684	188	28	0.017057651
	Frisingicoccus	MEAT	0.409661197	0.145798059	188	24	0.017400256
	Vulcaniibacterium	MEAT	0.682072147	0.247152369	188	78	0.020015015
	Alysiella	MEAT	0.405548986	0.147231204	188	23	0.020161484
	Globicatella	MEAT	0.602726089	0.220870517	188	42	0.02155839
	Prevotellaceae UCG-003	MEAT	0.574424753	0.211831636	188	35	0.02248261
	Thermomonas	MEAT	0.548487811	0.204199567	188	21	0.024024107
	Bosea	MEAT	-0.583034538	0.217763084	188	52	0.024438805
	Lysinibacillus	MEAT	0.42402293	0.158973159	188	31	0.02496491
	Ignavigranum	MEAT	0.734037145	0.283033957	188	83	0.030538116
	Sediminibacterium	MEAT	-0.733415579	0.283914351	188	130	0.031187635
	Candidatus Accumulibacter	MEAT	-0.310964048	0.120966877	188	23	0.032058703
	Rikenellaceae RC9 gut group	MEAT	0.565787632	0.220607023	188	42	0.032352562
	Conexibacter	MEAT	-0.743072595	0.290405172	188	53	0.032647465
	Rudaea	MEAT	-0.312677678	0.124591257	188	22	0.037105897
	Peptostreptococcus	MEAT	0.757068273	0.302363625	188	181	0.03742324
	Macrococcus	MEAT	0.538023747	0.21728395	188	188	0.040060326
	Zymophilus	MEAT	-0.501485186	0.203250303	188	22	0.040730955
	Ruminococcus	MEAT	0.502244553	0.203951664	188	36	0.040963347
	Dielma	MEAT	0.504325303	0.207017767	188	35	0.043666159
	Bdellovibrio	MEAT	0.653170931	0.268705694	188	154	0.043982501
	Enhydrobacter	MEAT	0.543393977	0.224329822	188	188	0.044677735
	Caloramator	MEAT	0.799706968	0.33613591	188	86	0.04974242
